# Supplementary material for: TAAR1 Expression in Human Macrophages and Brain Tissue: A Potential Novel Facet of MS Neuroinflammation
Source: Int J Mol Sci. 2021 Oct 27;22(21):11576. doi: 10.3390/ijms222111576 (PMC8584001; doi:10.3390/ijms222111576)
Supplement: Supplementary file 1 [file ijms-22-11576-s001.zip]

Archive with 1 entries (1 files):
- ijms-1420244-supplementary.pdf
